# Supplementary material for: A Dataset of Medical Questions Paired with Automatically Generated Answers and Evidence-supported References
Source: Sci Data. 2025 Jun 19;12:1035. doi: 10.1038/s41597-025-05233-z (PMC12179289; doi:10.1038/s41597-025-05233-z)
Supplement: Supplementary file 1 — Dataset 1 [file 41597_2025_5233_MOESM1_ESM.xlsx]

## Sheet: Sheet1
Method	Query Formulation and Expansion	Document Retrieval	Document Reranking	Answer Generation	Post-hoc Citations
M1	Concatenation of question, topic, and narrative	Hybrid approach considering BM25 and Stella to retreive the top-20 relevant documents. The fusion hyperparameters were selected based on the performance on TREC-COVID dataset.	No	The question (with topic and narrative) and the relevant documents are given to the Llama-3.1-70B-Instruct to generate answers.	Each sentence of the generated answer is attributed to specific articles from the top 20 retrieved documents using Llama-3.1-70B-Instruct.
M2	Questions are used as queries. Query expansion using the GPT4o-mini to generate boolean queries.	Elasticsearch BM25 is used to retrieve 50 articles from PubMed. The GPT4o-mini is then prompted to extract snippets from these top 50 retrieved documents.	The GPT4o-mini reranks the extracted snippets based on their relevance to the question, and the top 20 snippets are selected for answer generation.	The question and the snippets are given to the GPT-4o to return an answer (with references). The LLM was provided 10 question-answer examples from the BioASQ 12b training dataset.	No
M3	Concatenation of question, topic, and narrative	Hybrid approach considering BM25 and Stella to retrieve the top-20 relevant documents. The fusion hyperparameters were selected based on the performance on the TREC-COVID dataset.	No	The question (with topic and narrative) and the relevant documents are given to Llama-3.1-8B-Instruct to generate the answer.	Each sentence of the generated answer is attributed to specific articles from the top 20 retrieved documents using Llama-3.1-8B-Instruct. Next, the attributions are fixed with the RARR which checks if the retrieved sentence, agrees with the generated answer given the topic. If it doesn't agree, the references are fixed. Additionally, For each sentence, several questions are generated and verified…
M4	Concatenation of question, topic, and narrative	Hybrid approach considering BM25 and Stella to retrieve the top-20 relevant documents. The fusion hyperparameters were selected based on the performance on the TREC-COVID dataset.	No	The question (with topic and narrative) and the relevant documents are given to the Llama-3.1-70B-Instruct to generate answers.	Each sentence of the generated answer is attributed to specific articles from the top 20 retrieved documents using Llama-3.1-70B-Instruct. Next, the attributions are fixed with the RARR which checks if the retrieved sentence, agrees with the generated answer given the topic. If it doesn't agree, the references are removed.
M5	Concatenation of question and narrative	Uses Elasticsearch BM25 to retrieve the ten articles from PubMed. Additionally, the MeSH terms extracted from the query (using scispaCy’s medical entity recognition) are matched to the MeSH terms of the indexed PubMed abstracts. Snippets are retrieved by forming sentence n-grams up to three sentences.	The passages from Elasticsearch are subsequently re-ranked with a pointwise (monoT5) model.	The question and the top-3 re-ranked passages are given to the Mistral-7B-Instruct-v0.3 to return an answer (with references) using chain-of-thought prompting.	No
M6	Question	BM25 with Rocchio relevance feedback from PySerini which retrieve top-1000 relevant documents.	Re-ranking with a series of re-rankers (monoT5, RankLlama-3.1-70B)) to retrieve the top-20 snippets.	The question and the relevant snippets are given to the GPT-4o to generate answers with references.	No
M7	Concatenation of question and narrative	Uses Elasticsearch BM25 to retrieve the ten articles from PubMed. Snippets are retrieved by forming sentence n-grams up to three sentences.	The passages from Elasticsearch are subsequently re-ranked with a pointwise (monoT5) model.	The question and the top-3 re-ranked passages are given to the GPT-4o to return an answer (with references).	No
M8	The gemini-1.5-flash-001 model was provided with the question and narrative and instructed to generate a list of relevant Wikipedia article titles containing useful information to answer the question. The identified articles were then retrieved, and the model was further prompted to extract and summarize the most relevant information to answer the question. Query expansion using the gemini-1.5-fl…	Elasticsearch BM25 is used to retrieve 50 articles from PubMed with Wikipedia information generated as additional context. The gemini-1.5-flash-001 are then prompted to extract snippets from these top 50 retrieved documents.	The extracted snippets are reranked by the gemini-1.5-flash-001 based on their relevance to the question and Wikipedia information generated as additional context, and the top 20 snippets are selected for answer generation.	The question and the snippets are given to the gemini-1.5-flash-001 with Wikipedia information generated as additional context to return an answer (with references). The LLM was provided 10 question-answer examples from the BioASQ 12b training dataset.	No
M9	Questions are used as queries. Query expansion using the gemini-1.5-flash-001 to generate boolean queries.	Elasticsearch BM25 is used to retrieve 50 articles from PubMed. The gemini-1.5-flash-001 are then prompted to extract snippets from these top 50 retrieved documents.	The gemini-1.5-flash-001 reranks the extracted snippets based on their relevance to the question, and the top 20 snippets are selected for answer generation.	The question and the snippets are given to the gemini-1.5-flash-001 to return an answer (with references). The LLM was provided 10 question-answer examples from the BioASQ 12b training dataset.	No
M10	Questions are used as queries Query expansion using the GPT4o-mini to generate boolean queries.	Elasticsearch BM25 is used to retrieve 50 articles from PubMed. The GPT4o-mini is then prompted to extract snippets from these top 50 retrieved documents.	The GPT4o-mini reranks the extracted snippets based on their relevance to the question and the top 20 snippets are selected for answer generation.	The question and the snippets are given to the GPT-4o t to return an answer (with references).	No
M11	Concatenation of question, topic, and narrative	Hybrid approach considering BM25 and Stella to retrieve the top-20 relevant documents. The fusion hyperparameters were selected based on the performance on the TREC-COVID dataset.	No	The question (with topic and narrative) and the relevant documents are given to the Llama-3.1-70B-Instruct to generate answers.	Each sentence of the generated answer is attributed to specific articles from the top 20 retrieved documents using Llama-3.1-70B-Instruct. Next, the attributions are fixed with the RARR which checks if the retrieved sentence, agrees with the generated answer given the topic. If it doesn't agree, the references are fixed. Additionally, For each sentence, a question is generated and verified whethe…
M12	Concatenation of question, topic, and narrative	Hybrid approach considering BM25 and Stella to retrieve the top-20 relevant documents. The fusion hyperparameters were selected based on the performance on the TREC-COVID dataset.	No	The question (with topic and narrative) and the relevant documents are given to the Llama-3.1-70B-Instruct to generate answers.	Each sentence of the generated answer is attributed to specific articles from the top 20 retrieved documents using Llama-3.1-70B-Instruct. Next, the attributions are fixed with the RARR which checks if the retrieved sentence, agrees with the generated answer given the topic. If it doesn't agree, the references are fixed. Additionally, For each sentence, several questions are generated and verifie…
M13	Questions are used as queries. Query expansion using the gemini-1.5-flash-001 to generate boolean queries.	Elasticsearch BM25 is used to retrieve 50 articles from PubMed. The gemini-1.5-flash-001 are then prompted to extract snippets from these top 50 retrieved documents.	The extracted snippets are reranked by the gemini-1.5-flash-001 based on their relevance to the question and the top 20 snippets are selected for answer generation.	The question and the snippets are given to the gemini-1.5-flash-001 t to return an answer (with references).	No
M14	The GPT4o-mini model was provided with the question and narrative and instructed to generate a list of relevant Wikipedia article titles containing useful information to answer the question. The identified articles were then retrieved, and the model was further prompted to extract and summarize the most relevant information to answer the question. Query expansion using the GPT4o-mini to generate …	Elasticsearch BM25 is used to retrieve 50 articles from PubMed with Wikipedia information generated as additional context. The GPT4o-mini are then prompted to extract snippets from these top 50 retrieved documents.	The GPT4o-mini reranks the extracted snippets based on their relevance to the question and Wikipedia information generated as additional context, and the top 20 snippets are selected for answer generation.	The question and the snippets are given to the GPT-4o with Wikipedia information generated as additional context to return an answer (with references). The LLM was provided 10 question-answer examples from the BioASQ 12b training dataset.	No
M15	Concatenation of question and narrative	Uses Elasticsearch BM25 to retrieve the ten articles from PubMed. Snippets are retrieved by forming sentence n-grams up to three sentences.	The passages from Elasticsearch are subsequently re-ranked with a pointwise (TCT-ColBERT) model followed by a pairwise (duoT5) model.	The question and the top-3 re-ranked passages are given to the Mistral-7B-Instruct-v0.3 to return an answer (with references) using chain-of-thought prompting.	No
M16	Question	BM25 with Rocchio relevance feedback from PySerini which retrieve top-1000 relevant documents.	Re-ranking with a series of re-rankers (monoT5, Rank Llama) to retrieve the top-20 snippets.	The question and the relevant snippets are given to the Llama-3.1-70B to generate answers with references.	No
M17	Concatenation of question, topic, and narrative	Hybrid approach considering BM25 and Stella to retreive the top-20 relevant documents. The fusion hyperparameters were selected based on the performance on TREC-COVID dataset.	No	The question (with topic and narrative) and the relevant documents are given to the Llama-3.1-8B-Instruct to generate anthe swer.	Each sentence of the generated answer is attributed to specific articles from the top 20 retrieved documents using Llama-3.1-8B-Instruct.
M18	Concatenation of question, topic, and narrative	Hybrid approach considering BM25 and Stella to retrieve the top-20 relevant documents. The fusion hyperparameters were selected based on the performance on the TREC-COVID dataset.	No	The question (with topic and narrative) and the relevant documents are given to Llama-3.1-70B-Instruct to generate the answer.	Each sentence of the generated answer is attributed to specific articles from the top 20 retrieved documents using Llama-3.1-70B-Instruct. Next, the attributions are fixed with the RARR which checks if the retrieved sentence, agrees with the generated answer given the topic. If it doesn't agree, the references are fixed. Additionally, For each sentence, several questions are generated and verifie…
M19	Question	BM25 with Rocchio relevance feedback from PySerini which retrieve top-1000 relevant documents.	Re-ranking with point-wise re-ranker (monoT5), and listwise re-ranker (RankLlama-3.1-70B, RankGPT-4o) to retrieve the top-20 snippets.	The question and the relevant snippets are given to the Llama-3.1-70B to generate answers with references.	No
M20	Concatenation of question, topic, and narrative	Hybrid approach considering BM25 and Stella to retrieve the top-20 relevant documents. The fusion hyperparameters were selected based on the performance on the TREC-COVID dataset.	No	The question (with topic and narrative) and the relevant documents are given to the Llama-3.1-70B-Instruct to generate answers.	Each sentence of the generated answer is attributed to specific articles from the top 20 retrieved documents using Llama-3.1-70B-Instruct. Next, the attributions are fixed with the RARR which checks if the retrieved sentence, agrees with the generated answer given the topic. If it doesn't agree, the references are fixed. This uses a customized prompt to fix the answers in RARR.
M21	Boolean query generation from topic.	Hybrid approach considering BM25 and Stella to retrieve the top-20 relevant documents. The fusion hyperparameters were selected based on the performance on the TREC-COVID dataset.	No	The question (with topic and narrative) and the relevant documents are given to the Llama-3.1-70B-Instruct to generate answers.	Each sentence of the generated answer is attributed to specific articles from the top 20 retrieved documents using Llama-3.1-70B-Instruct.
M22	Concatenation of question and narrative	Uses Elasticsearch BM25 to retrieve the ten articles from PubMed. Snippets are retrieved by forming sentence n-grams up to three sentences.	The passages from Elasticsearch are subsequently re-ranked with a pointwise (monoT5) model.	The question and the top-3 re-ranked passages are given to the Mistral-7B-Instruct-v0.3 to return an answer (with references) using chain-of-thought prompting.	No
M23	Concatenation of question, topic, and narrative	Uses Elasticsearch BM25 to retrieve the ten articles from PubMed. Snippets are retrieved by forming sentence n-grams up to three sentences.	The passages from Elasticsearch are subsequently re-ranked with a (pointwise) TCT-ColBERT model.	The question and the top-10 re-ranked passages are given to the Mistral-7B-Instruct-v0.3 to return an answer with references given in the text.	No
M24	Question	BM25 with Rocchio relevance feedback from PySerini which retrieve top-1000 relevant documents.	Re-ranking with point-wise re-ranker (monoT5), and listwise re-ranker (RankLlama-3.1-70B, RankGPT-4o) to retrieve the snippets. These snippets are passed to GPT-4oto generate the nuggets.	The questions and nuggets are given to the GPT-4o to generate answers without references.	Each sentence of the generated answer is attributed to specific articles from the top retrieved documents using GPT-4o.
M25	Only topic	No	No	The topic and few-shot examples (3 examples from BioASQ12b training set) are given to the GPT-4o to return an answer. &	No
M26	Question	BM25 with Rocchio relevance feedback from PySerini which retrieve top-1000 relevant documents.	Re-ranking with point-wise re-ranker (monoT5), and listwise re-ranker (RankLlama-3.1-70B, RankGPT-4o) to retrieve the top-20 snippets.	The question and the relevant snippets are given to the GPT-4o to generate answers with references.	No
M27	Question	BM25 with Rocchio relevance feedback from PySerini which retrieve top-1000 relevant documents.	Re-ranking with a series of re-rankers (monoT5, RankLlama-3.1-70B)) to retrieve the top-20 snippets.	The question and the relevant snippets are given to the GPT-4o to generate answers without references.	No
M28	Questions are used as queries.	BM25 is used to retrieve 100 articles from the PubMed corpus and create positive and negative samples from the PubMed corpus considering the article title as a query to the BM25 model. The constructed dataset is used to train a dense encoder T5 model with a max-margin objective. Once trained, it utilizes Residual Quantization (RQ) to generate a DocId for each document. Thereafter, a sequence-to-s…	No	The question and the relevant documents are given to the GPT-4o to return an answer (with references).	No
M29	Concatenation of question, topic, and narrative	Hybrid approach considering BM25 and Stella to retrieve the top-20 relevant documents. The fusion hyperparameters were selected based on the performance on the TREC-COVID dataset.	No	The question (with topic and narrative) and the relevant documents are given to the Llama-3.1-70B-Instruct to generate answers.	Each sentence of the generated answer is attributed to specific articles from the top 20 retrieved documents using Llama-3.1-70B-Instruct. Next, the attributions are fixed with the RARR which checks if the retrieved sentence, agrees with the generated answer given the topic. If it doesn't agree, the references are fixed. Additionally, For each sentence, several questions are generated and verifie…
M30	Only topic	Uses Elasticsearch BM25 to retrieve the ten articles from PubMed. Snippets are retrieved by forming sentence n-grams up to three sentences.	The passages from Elasticsearch are subsequently re-ranked with a pointwise (monoT5) model followed by a pairwise (duoT5) model.	The question and the top-3 re-ranked passages are given to the GPT-4o to return an answer (with references).	No
